# Supplementary material for: Five-year study of the effects of simulated nitrogen deposition levels and forms on soil nitrous oxide emissions from a temperate forest in northern China
Source: PLoS One. 2017 Dec 18;12(12):e0189831. doi: 10.1371/journal.pone.0189831 (PMC5734751; doi:10.1371/journal.pone.0189831)
Supplement: S1 File — (XLSX) [file pone.0189831.s001.xlsx]

## Sheet: N2O emission
Mean N2O emissions (μg·m-2·h-1)
Date (MM-yyyy)	Control	L-NH4NO3	H-NH4NO3	L-(NH4)2SO4	H-(NH4)2SO4	L-NaNO3	H-NaNO3
03-2011	5.37	25.29	45.57	20.39	35.61	15.42	25.68
04-2011	6.12	16.18	36.26	6.88857	16.32	6.28	7.24
05-2011	7.22	24.41	34.48	10.33	24.53	8.35	11.59
06-2011	7.69	21.73	42.54	15.37	37.49	13.87	26.37
07-2011	27.8733	38.68	98.22	28.79	63.95	19.64	52.34
08-2011	34.24	85.53	123.83	66.79	102.51	44.2733	88.26
09-2011	15.12	56.41	97.28	36.79	68.91	16.89	27.23
10-2011	14.63	25.84	76.31	15.61	56.47	15.92	26.92
11-2011	2.22	13.42	25.12	5.70219	16.06	3.39413	8.43
12-2011	1.52	22.74	33.15	6.04	13.62	3.12	9.9872
01-2012	5.58557	1.43089	11.2822	8.13396	7.39431	0.222676	3.62832
02-2012	7.01701	13.5388	19.3169	8.48799	20.4807	9.44521	24.2983
03-2012	4.36397	22.5476	51.4925	21.5798	39.4368	16.3194	33.6468
04-2012	9.50174	50.8889	31.6057	6.62305	10.532	9.53154	7.82504
05-2012	8.52776	29.9906	40.7281	11.5749	28.3657	8.4281	10.1971
06-2012	7.32227	32.384	49.4709	16.1266	45.2749	19.3582	37.3913
07-2012	29.7036	76.4872	122.483	71.6376	96.3465	27.3597	75.9919
08-2012	33.762	162.504	179.99	138.365	156.735	85.5105	115.884
09-2012	9.52733	83.2371	95.5139	60.3066	91.2841	24.4052	29.2029
10-2012	8.47589	20.3888	49.7853	13.5155	77.3748	-1.47464	26.7915
11-2012	1.29954	15.4009	31.3951	7.62815	26.5632	1.29598	13.9585
12-2012	3.62773	21.1483	49.329	20.5316	41.2192	15.1487	32.205
01-2013	12.8128	30.9255	50.6764	36.126	42.9435	32.8338	28.2963
02-2013	6.94801	26.5672	41.7083	18.2873	55.6528	12.5065	40.3204
03-2013	8.21003	45.8232	53.1656	37.7922	51.6432	29.3762	31.7726
04-2013	9.16082	53.7671	57.3153	38.7276	53.2975	17.3658	40.253
05-2013	10.4862	39.6872	72.3654	57.1268	61.596	35.7024	58.268
06-2013	12.0397	71.1156	61.4645	6.07573	60.3737	19.3839	57.5885
07-2013	22.7559	154.095	175.522	107.44	117.981	78.1607	105.269
08-2013	34.4407	163.227	276.33	113.662	215.801	88.7787	153.236
09-2013	12.5686	62.3075	78.0312	62.0275	85.938	-5.33314	78.628
10-2013	10.479	58.8998	89.7416	15.2593	69.0343	14.3281	38.7931
11-2013	4.44543	-2.0378	29.3755	16.496	22.8798	12.5606	18.8537
12-2013	2.20941	13.7338	42.894	12.7749	33.6241	10.2821	22.5579
01-2014	12.2454	19.0007	40.5695	22.5898	38.2534	20.5712	32.7295
02-2014	7.92597	53.1851	50.3088	27.6616	32.0155	28.4653	34.5479
03-2014	9.26643	37.5615	53.3827	54.6443	64.0783	34.9036	46.7079
04-2014	11.3889	41.9754	64.137	10.1915	44.9783	23.4048	13.3328
05-2014	11.9838	13.2232	69.2737	32.125	45.1268	10.2452	14.5768
06-2014	12.2474	19.8316	65.2449	17.5746	23.6861	15.0811	88.5791
07-2014	32.6926	106.234	97.3407	104.728	44.2486	79.9485	80.1127
08-2014	29.2127	123.379	168.257	53.5169	121.686	83.2308	87.0847
09-2014	10.7056	-4.89972	13.5528	21.8887	44.3539	52.9205	55.1507
10-2014	9.21548	17.8617	27.3723	22.5846	47.0101	32.771	68.3686
11-2014	5.36573	16.1257	32.6255	17.7562	26.6199	1.19447	13.9399
12-2014	3.68843	22.2629	47.01	20.8603	41.2773	14.8731	32.9514
01-2015	3.39107	21.222	48.3837	20.4553	41.5433	14.5007	32.6558
02-2015	1.33604	15.3823	31.6927	7.84571	26.5894	1.20521	13.9414
03-2015	11.4853	46.1026	43.7981	39.1859	52.6496	28.7004	31.1732
04-2015	9.14614	42.5197	48.1399	6.55411	27.2684	33.0558	47.9879
05-2015	11.5142	40.2929	73.065	56.228	61.2896	35.3618	59.967
06-2015	18.5479	70.5242	125.662	78.2815	82.6231	92.7687	80.5075
07-2015	22.9589	85.8655	110.037	81.9598	93.5104	106.615	132.544
08-2015	32.9628	77.8094	126.881	72.7821	96.7384	27.0559	76.0896
09-2015	8.52679	2.36461	16.2886	23.9096	23.5526	2.7831	8.95832
10-2015	3.44919	17.5331	27.402	12.3773	26.2771	12.7407	27.6355
11-2015	3.71956	12.6594	28.6969	16.8064	22.81	12.7044	18.3569
12-2015	2.46938	13.3338	33.2662	12.5164	32.5242	10.1322	22.4008
01-2016	6.10849	2.20402	5.69894	4.9366	5.09543	3.48241	3.15046
02-2016	4.37634	2.90355	4.826	2.27254	4.783	4.81291	4.2473

## Sheet: 5 cm soil temperature
Mean 5 cm Soil temperature （oC）
Date (MM-yyyy)	Control	L-NH4NO3	H-NH4NO3	L-(NH4)2SO4	H-(NH4)2SO4	L-NaNO3	H-NaNO3
03-2011	8.45	9.60227	9.82558	7.54464	9.71264	7.267	9.2105
04-2011	6.425	5.18145	5.14	7.47093	5.01953	8.03125	7.71
05-2011	11.625	8.4854	15.296	10.0215	13.5174	8.835	9.9975
06-2011	17.6	22	22	13.4351	20	14.08	16.368
07-2011	25.98	27	22.5913	19.8321	20.9516	29.877	29.0976
08-2011	23.475	22.3571	27.6177	24.4531	17.135	19.9537	18.78
09-2011	21	19.2661	23.3333	18.5841	26.25	18.9	24.15
10-2011	10.075	11.7151	8.99554	11.5805	14.3929	11.284	7.657
11-2011	4.534	5.39762	3.77833	3.94261	5.27209	5.4408	3.8539
12-2011	0.425	0.40476	0.47222	0.36638	0.50595	0.3825	0.38675
01-2012	-6.2	-5.3913	-7.04545	-8.15789	-5.90476	-5.456	-6.51
02-2012	3.325	3.91176	2.68145	4.6831	3.16667	4.123	4.15625
03-2012	8.25	9.16667	6.0219	9.59302	7.56881	11.3025	6.93
04-2012	11.2	10	16	10.1818	12.4444	7.84	9.408
05-2012	15.825	13.1875	17.0161	12.7621	17.5833	14.7172	20.256
06-2012	18.3	20.3333	20.1099	24.0789	22.875	16.653	16.47
07-2012	22.975	26.408	27.3512	19.806	27.3512	19.299	18.38
08-2012	24.75	19.3359	23.5714	28.7791	29.4643	25.9875	17.325
09-2012	20.95	24.3605	19.2202	17.0325	19.0454	22.8355	25.978
10-2012	10.2	12.1429	11.8605	14.5714	12.1429	8.772	9.18
11-2012	4.673	5.02473	5.5631	5.5631	5.02473	3.92532	4.11224
12-2012	0.3	0.32967	0.28571	0.35714	0.32967	0.315	0.315
01-2013	-3.452	-4.10952	-3.08214	-4.10952	-4.01395	-3.86624	-4.72924
02-2013	4.733	4.30273	4.11565	4.30273	5.70241	4.11771	5.49028
03-2013	4.22343	4.85452	3.64089	4.64113	3.67255	4.89918	3.63215
04-2013	18.534	21.5512	23.1675	19.929	21.8047	23.7235	15.5686
05-2013	13.02	15.6867	15.5	15.6867	14.9655	10.9368	14.322
06-2013	19.9333	26.5778	22.9119	23.1783	17.7976	15.9467	22.3253
07-2013	26.1333	23.3333	20.4167	30.7451	21.7778	30.0533	22.736
08-2013	28.2167	28.2167	24.2663	24.5362	30	24.2663	24.2663
09-2013	20.9667	18.0747	24.9603	18.7202	25.8848	17.612	17.4023
10-2013	13.44	16.8	10.9268	15.4483	11.5862	16.5312	10.08
11-2013	5.95	7.08333	5.40909	7.93333	8.15068	6.545	4.998
12-2013	2.58	3	2.96552	2.15	2.13223	2.2446	2.967
01-2014	1.73	1.384	2.01163	2.1358	2.30667	1.4878	2.0068
02-2014	2.65344	3.49137	3.19692	2.28745	2.36914	2.20236	1.93701
03-2014	6.54	5.63793	8.72	8.9589	7.60465	4.905	5.2974
04-2014	11.2	9.03226	8.54962	9.2562	8.96	14.672	12.544
05-2014	18.825	24.7697	19.6094	25.1	24.7697	18.072	23.343
06-2014	20.9333	18.046	18.5251	18.6905	18.2029	23.6547	25.748
07-2014	22.2933	25.9225	18.4242	25.9225	19.2184	26.9749	29.2043
08-2014	22.4467	18.2493	26.1008	17.9573	29.5351	19.3041	19.3041
09-2014	17.6366	25.1951	15.204	23.2061	24.8403	20.4585	15.3438
10-2014	13.33	17.7733	10.75	10.4141	15.5	16.5292	11.4638
11-2014	6.32	7.80247	8.31579	7.02222	5.74545	4.8032	8.2792
12-2014	1.5725	2.06908	1.3556	1.78693	1.26815	1.8241	1.90273
01-2015	-1.2	-1.69014	-1.39535	-1.39535	-1.57895	-1.032	-1.152
02-2015	-0.88	-1.20548	-1.08642	-0.64234	-0.75862	-0.7128	-0.9944
03-2015	6.65	5.07634	8.75	5.3629	7.73256	5.054	5.054
04-2015	11.905	12.401	16.7676	17.0071	9.67886	8.45255	13.8098
05-2015	15.632	13.8336	21.4137	19.54	22.3314	11.4114	13.4435
06-2015	20.005	16.5331	18.1864	23.8155	17.8616	22.0055	22.0055
07-2015	24.5525	28.5494	21.9219	28.5494	28.5494	27.4988	18.6599
08-2015	20.2334	18.394	23.5272	19.2699	17.4426	17.4007	14.3657
09-2015	15.3892	13.7404	13.2666	14.6564	11.7475	17.8515	10.7724
10-2015	10.04	11.6744	7.66412	11.1556	7.66412	13.1524	7.53
11-2015	4.562	3.93276	6.51714	4.18532	4.75208	3.1934	3.92332
12-2015	-3.84	-2.9313	-5.12	-4.8	-3.39823	-2.88	-4.4544
01-2016	-1.73	-1.384	-2.01163	-2.1358	-2.30667	-1.4878	-2.0068
02-2016	1.65344	1.49137	1.19692	1.28745	1.31429	1.23552	1.93701

## Sheet: 10 cm WFPS
Mean 10 cm WFPS（%）
Date (MM-yyyy)	Control	L-NH4NO3	H-NH4NO3	L-(NH4)2SO4	H-(NH4)2SO4	L-NaNO3	H-NaNO3
03-2011	16.6888	14.6861	14.3524	18.6914	14.5192	14.5192	15.3108
04-2011	18.2325	22.6084	22.7907	15.68	23.3377	23.3377	15.1938
05-2011	30.3575	41.5897	23.0717	35.2146	26.1074	26.1074	35.2994
06-2011	41.7706	33.4164	33.4164	40.5174	36.7581	36.7581	44.9146
07-2011	66.4889	63.9771	66.4623	61.8347	65.7974	65.7974	59.3651
08-2011	52.2108	54.8213	44.3792	50.1223	50.6444	50.6444	65.2635
09-2011	40.1648	43.7797	36.1484	45.3863	32.1319	32.1319	34.926
10-2011	28.9128	24.865	32.3823	25.1541	20.2389	20.2389	38.0431
11-2011	13.6099	11.4323	16.3318	15.6514	11.7045	11.7045	16.0116
12-2011	11.5114	12.087	10.3603	13.3532	9.6696	9.6696	12.6499
01-2012	13.8368	15.9123	12.1764	10.516	14.5287	14.5287	13.1779
02-2012	20.0138	17.0117	24.817	14.2098	21.0144	21.0144	16.011
03-2012	31.0468	27.9422	42.5342	26.7003	33.8411	33.8411	36.9605
04-2012	33.5745	37.6034	23.5022	36.932	30.2171	30.2171	39.9696
05-2012	43.9208	52.7049	40.8463	45.6776	39.5287	39.5287	34.3131
06-2012	44.9952	40.4957	40.9456	34.1964	35.9962	35.9962	49.9947
07-2012	65.3344	63.8009	61.6009	65.3344	61.6009	61.6009	62.3343
08-2012	68.9727	64.4905	62.4213	59.3165	57.9371	57.9371	66.5597
09-2012	51.9336	44.6629	56.6076	63.8783	57.1269	57.1269	41.8819
10-2012	19.3305	16.2376	16.6242	13.5313	16.2376	16.2376	21.4783
11-2012	15.3188	14.2464	12.8678	12.8678	14.2464	14.2464	17.4077
12-2012	11.6408	10.5931	12.2228	9.77828	10.5931	10.5931	11.0865
01-2013	11.0383	9.27216	12.3629	9.27216	9.49293	9.49293	8.05714
02-2013	17.8466	19.6312	20.5235	19.6312	14.8126	14.8126	15.385
03-2013	18.1957	15.8303	21.1071	16.5581	20.9251	20.9251	21.1578
04-2013	23.0667	19.8374	18.4534	21.452	19.6067	19.6067	27.4603
05-2013	28.5083	23.6619	23.947	23.6619	24.8022	24.8022	25.9166
06-2013	30.6601	22.9951	26.6743	26.3677	34.3393	34.3393	27.3751
07-2013	43.8865	49.1528	51.786	37.3035	52.6638	52.6638	50.4442
08-2013	45.0153	45.0153	52.3434	51.7676	42.3394	42.3394	52.3434
09-2013	37.761	43.8027	31.7192	42.2923	30.5864	30.5864	45.4952
10-2013	23.0744	18.4595	28.3815	20.0747	26.7663	26.7663	30.7659
11-2013	9.50349	7.98293	10.4538	7.12762	6.93755	6.93755	11.3137
12-2013	7.23899	6.22553	6.29792	8.68679	8.75918	8.75918	6.29477
01-2014	10.1981	12.7476	8.77036	8.26046	7.64857	7.64857	8.79146
02-2014	13.7934	10.483	11.4485	16.0004	15.4486	15.4486	18.8951
03-2014	19.7014	22.8536	14.776	16.3521	16.9432	16.9432	24.3227
04-2014	24.1763	29.9786	27.3192	29.2533	30.2203	30.2203	21.5859
05-2014	26.9274	20.4648	25.8503	20.1955	20.4648	20.4648	21.7156
06-2014	25.3935	29.4564	28.6946	28.4407	29.2025	29.2025	20.6451
07-2014	43.7011	37.5829	52.8783	37.5829	50.6932	50.6932	33.3596
08-2014	37.8499	46.5554	32.551	47.3124	28.766	28.766	44.0116
09-2014	30.8827	21.6179	35.824	23.4709	21.9267	21.9267	35.4974
10-2014	23.2646	17.4485	28.8482	29.7787	20.0076	20.0076	27.0519
11-2014	12.2417	9.91581	9.30372	11.0176	13.4659	13.4659	9.34484
12-2014	10.1531	7.71634	11.7776	8.93471	12.5898	12.5898	8.39097
01-2015	14.0574	9.98074	12.0893	12.0893	10.6836	10.6836	14.6431
02-2015	13.8343	10.099	11.2058	14.8027	16.0478	16.0478	12.2427
03-2015	17.6956	23.1813	13.4487	21.9426	15.2182	15.2182	23.2837
04-2015	25.2819	24.2706	17.9501	17.6973	31.0967	31.0967	21.7947
05-2015	27.1132	30.6379	19.7926	21.6906	18.9793	18.9793	31.527
06-2015	25.5071	30.8636	28.0578	21.426	28.568	28.568	23.1883
07-2015	41.0803	35.3291	46.0099	35.3291	35.3291	35.3291	46.0099
08-2015	40.1415	44.1557	34.5217	42.1486	46.5642	46.5642	45.7613
09-2015	28.7017	32.1459	33.294	30.1368	37.5993	37.5993	22.9614
10-2015	18.2216	15.6706	20.5904	16.3995	23.8703	23.8703	15.6706
11-2015	12.3569	14.334	8.64983	13.469	11.8626	11.8626	14.3685
12-2015	12.2043	15.9876	9.15321	9.76343	13.7908	13.7908	10.5209
01-2016	12.1981	13.7476	9.77036	10.2605	10.6486	11.8582	8.79146
02-2016	12.7934	12.483	10.4485	11.0003	11.4486	12.6186	13.8951
